# Supplementary material for: Chronic Propafenone Application Increases Functional KIR2.1 Expression In Vitro
Source: Pharmaceuticals (Basel). 2023 Mar 7;16(3):404. doi: 10.3390/ph16030404 (PMC10056987; doi:10.3390/ph16030404)
Supplement: Supplementary file 1 [file pharmaceuticals-16-00404-s001.zip]

Archive with 6 entries (6 files):
- Supplement-Video-1 (CHO-KD cells treated with DMSO).mp4
- Supplement-Video-2 (CHO-KD cells treated with 25 a╠M propafenone for 3h).mp4
- Supplement-Video-3 (CHO-KD cells treated with 25 a╠M propafenone for 6h).mp4
- Supplement-Video-4 (CHO-KD cells treated with 25 a╠M propafenone for 24h).mp4
- Supplement-Video-5 (CHO-KD cells treated with 25 a╠M propafenone for 48 h).mp4
- Supporting information-revised.pdf
